# Supplementary material for: Preparation and Application of Responsive Nanocellulose Composites
Source: Polymers (Basel). 2024 May 21;16(11):1446. doi: 10.3390/polym16111446 (PMC11174569; doi:10.3390/polym16111446)
Supplement: Supplementary file 1 [file polymers-16-01446-s001.zip]

Archive with 1 entries (1 files):
- polymers-2959769-supplementary.pdf
